# Supplementary material for: Effects of high ambient temperature on ambulance dispatches in different age groups in Fukuoka, Japan
Source: Glob Health Action. 2018 Feb 23;11(1):1437882. doi: 10.1080/16549716.2018.1437882 (PMC5827789; doi:10.1080/16549716.2018.1437882)
Supplement: Supplementary material [file ZGHA_A_1437882_SM7165.zip]

Archive with 3 entries (3 files):
- 180126_kotani_cle_SuppFigure.docx
- 180126_kotani_cle_SuppTable.docx
- 180126_kotani_SuppTable.docx
